# Supplementary material for: A novel technique for olfactory bulb measurements
Source: PLoS One. 2020 Dec 16;15(12):e0243941. doi: 10.1371/journal.pone.0243941 (PMC7743925; doi:10.1371/journal.pone.0243941)
Supplement: S1 Data — (XLSX) [file pone.0243941.s001.xlsx]

## Sheet: Sheet1
								Expert observance			Expert observance			Expert observance			Expert observance			non- expert Box- frame approach		Non-expert observance box frame
Number of participant	Age	sex	T	D	I	TDI	duration	Manual Segmentation_right OBV			Box-frame_right OBV			Manual Segmentation_left OBV			Box-frame_left OBV			OBV left	OBV left	OBV right	OBV right
								O1	O2	avg MS right	O1	O2	avg BF right	O1	O2	avg left MS	O1	O2	avg BF left	O1	O2	O1	O2
1	64.9507	m	7.5	11	7	25.5	3	21.6211	20.5664	21.0938	27.2989	25.9811	26.64	31.1133	26.3672	28.7402	29.5382	30.0272	29.7827	27.5531	19.959	26.64	22.6171
2	53.7671	f	8.5	13	14	35.5	5	24.1699	17.4023	20.7861	40.8571	43.092	41.9745	21.7529	11.8652	16.8091	30.503	36.0468	33.2749	27.5384	19.607	41.9745	26.9856
4	57.0575	m	1	12	11	24	30	12.5684	22.9395	17.7539	34.3769	35.0646	34.7208	14.502	24.5215	19.5117	26.1345	29.07	27.6022	12.75	16.4957	34.7208	25.7047
5	75.7945	f	1.5	9	11	21.5	6	28.5205	28.4766	28.4985	38.7935	35.2906	37.042	28.0371	28.7402	28.3887	38.3699	38.0065	38.1882	43.1567	35.2702	37.042	25.9525
8	71.2192	f	2.5	9	6	17.5		26.8945	38.4961	32.6953	30.1565	28.3404	29.2485	30.8496	35.5957	33.2227	21.557	29.888	25.7225	34.2513	19.5775	29.2485	36.6747
9	54.0712	f	1	4	2	7	4	4.21875	6.06445	5.1416	7.86352	8.8299	8.34671	3.95508	6.06445	5.00977	10.8603	8.3657	9.61299	10.1748	7.50157	8.34671	10.0134
11	61.0932	f	1.75	8	5	14.75	3	17.4023	19.248	18.3252	35.9755	41.4131	38.6943	15.0293	18.7207	16.875	22.7099	30.7857	26.7478	33.7433	24.7092	38.6943	30.1397
12	43.4904	f	1.5	10	12	23.5	8	34.541	37.9688	36.2549	32.9361	20.6108	26.7735	26.8945	34.2773	30.5859	48.839	40.5756	44.7073	42.7487	31.4374	26.7735	77.4212
13	53.1562	f	1.25	9	5	15.25	5	35.0684	44.0332	39.5508	48.609	45.9043	47.2567	39.5508	53.5254	46.5381	48.0755	58.4369	53.2562	83.5744	77.0144	47.2567	70.2533
14	53.1068	f	1	9	5	15	4	17.1387	24.7852	20.9619	37.8897	45.6877	41.7887	25.5762	27.6855	26.6309	48.0673	50.1164	49.0918	57.5253	60.9134	41.7887	30.1173
15	62.3178	f	1.5	11	13	25.5	5	31.6406	29.5313	30.5859	49.988	44.1778	47.0829	30.3223	27.1582	28.7402	36.2515	48.9137	42.5826	71.3272	88.7636	47.0829	45.8348
22	76.5671	f	3.5	6	5	14.5	24	24.7852	20.5664	22.6758	39.0096	36.5312	37.7704	29.7949	25.8398	27.8174	35.6609	34.794	35.2274	50.3067	50.4822	37.7704	54.1684
23	56.4411	m	2.75	10	7	19.75	4	31.3769	18.1934	24.7852	39.298	34.4433	36.8706	53.5254	33.2227	43.374	61.6663	46.7464	54.2064	103.59	98.397	36.8706	47.1618
25	40.0904	m	1.5	3	2	6.5	4	36.3867	24.7852	30.5859	37.6936	39.3807	38.5371	23.9941	22.9395	23.4668	31.1483	24.4742	27.8113	31.36	46.5494	38.5371	55.8649
27	38.2575	m	1	8	7	16	5	24.2578	13.4473	18.8525	33.1232	41.6195	37.3713	24.2578	11.6016	17.9297	27.0986	35.7327	31.4156	23.8618	34.7991	37.3713	41.6343
28	51.9151	f	1	6	8	15	7	24.1699	18.9844	21.5772	30.3849	26.2	28.2925	35.7715	22.9395	29.3555	49.7637	41.7778	45.7708	43.6326	47.6532	28.2925	42.8298
32	29.4274	f	1.25	6	3	10.25	7	29.2676	25.3125	27.29	45.6721	37.2352	41.4536	34.0137	25.5762	29.7949	45.3362	46.639	45.9876	71.8014	61.486	41.4536	60.6601
33	36.3973	f	9.75	9	10	28.75	6	25.8398	16.3477	21.0938	41.5325	36.0666	38.7995	28.4766	26.1035	27.29	32.956	36.7411	34.8486	53.5653	66.0525	38.7995	62.2872
34	68.874	f	1.25	12	5	18.25	84	24.7852	7.11914	15.9521	27.0541	22.591	24.8225	12.3926	6.32812	9.36035	36.8491	41.8895	39.3693	30	42.7501	24.8225	30.6648
35	55.3479	f	1.25	7	8	16.25	24	22.4121	15.293	18.8525	49.1012	49.5334	49.3173	25.5762	15.5566	20.5664	33.9227	49.1392	41.531	70.864	59.7501	49.3173	61.1599
36	57.0685	m	8.75	12	10	30.75	34	27.9492	27.9492	27.9492	40.6048	35.874	38.2394	35.5957	24.5215	30.0586	30.4775	21.7294	26.1034	59.48	43.8045	38.2394	69.6912
37	56.6411	f	1	11	5	17	5	19.248	17.9297	18.5889	28.2874	28.9729	28.6301	15.0293	15.0293	15.0293	24.4232	30.4819	27.4525	53.4758	43.8219	28.6301	36.6092
38	28.4137	f	1	1	3	5	74	0	0	0	12.9354	13.9683	13.4518	0	0	0	0	0	0	30.0653	35.7955	13.4518	26.5309
39	52.926	f	1	6	4	11	36	37.1777	25.5762	31.377	36.2917	36.0264	36.159	36.123	18.457	27.29	41.418	49.6848	45.5514	60.03	40.7813	36.159	55.3725
40	66.074	f	4.75	7	5	16.75	9	18.457	18.1934	18.3252	21.8808	24.0586	22.9697	15.0293	12.1289	13.5791	17.5053	17.6873	17.5963	23.4	16.0874	22.9697	27.6198
41	62.5233	m	1	6	8	15	9	18.1934	16.875	17.5342	22.7234	23.2159	22.9697	20.5664	17.666	19.1162	20.4046	15.0453	17.7249	22.5556	26.593	22.9697	16.9547
42	76.074	f	1	13	10	24	5	10.5469	11.6016	11.0742	32.0145	32.6596	32.337	19.7754	15.0293	17.4023	13.5975	14.7139	14.1557	28.5202	33.6692	32.337	32.4272
43	55.1178	m	1	5	9	15	9	25.3125	26.6309	25.9717	20.575	22.9674	21.7712	20.0391	26.8945	23.4668	24.1521	26.7681	25.4601	51.9012	43.8692	21.7712	44.6954
45	66.8658	f	1	7	10	18	7	37.9687	37.4414	37.7051	67.3714	74.8775	71.1244	41.3965	41.6602	41.5283	58.2166	61.3496	59.7831	85.3944	118.511	71.1244	103.674
46	61.8027	f	1	6	5	12	8	0	0	0	0	0	0	0	0	0	0	0	0	0	0	0	0
47	73.589	f	1	8	6	15	10	17.4023	21.8848	19.6436	21.045	19.6019	20.3234	35.332	33.2227	34.2773	40.3914	40.5091	40.4502	38.9507	36.2362	20.3234	33.7896
48	67.2712	f	1	1	2	4	67a	0	0	0	0	0	0	0	0	0	0	0	0	0	0	0	0
49	51.8274	m	7.5	11	13	31.5	8	17.1387	18.9844	18.0615	34.1513	32.9048	33.5281	16.6113	21.0937	18.8525	29.2829	22.5333	25.9081	26.4038	23.9708	33.5281	29.2055
51	16.9562	m	1	7	8	16	17a	0	0	0	0	0	0	0	0	0	0	0	0	0	0	0	0
53	63.7753	f	1.5	5	10	16.5	48	37.7051	26.8945	32.2998	48.735	45.0175	46.8762	36.1231	26.6309	31.377	42.1991	43.0504	42.6248	40.5111	57.9054	46.8762	45.529
54	79.6521	m	1	5	7	13	14	37.9688	22.9395	30.4541	70.9624	70.8252	70.8938	37.9688	29.7949	33.8818	80.5027	74.3328	77.4177	67.0176	71.4104	70.8938	69.3485
55	57.6932	f	5.5	13	10	28.5	47	28.4766	21.7529	25.1147	35.4384	31.8885	33.6634	43.1103	34.6728	38.8916	37.5195	24.3489	30.9342	12.2018	14.9924	33.6634	13.233
56	76.526	m	3	10	10	23	11	27.4219	19.5117	23.4668	33.0286	24.1806	28.6046	31.6406	31.1133	31.377	22.4037	18.6127	20.5082	77.9163	61.2564	28.6046	24.4808
57	61.9233	m	1	4	10	15	11	22.1484	21.3574	21.7529	66.5613	56.9835	61.7724	27.9492	26.8945	27.4219	42.6042	28.0718	35.338	54.1505	59.3124	61.7724	51.3941
58	49.3699	f	3.5	5	14	22.5	47	26.1035	26.1035	26.1035	39.1548	34.5061	36.8305	21.6211	22.1484	21.8848	52.436	39.6445	46.0402	52.9086	50.2972	36.8305	63.6989
59	76.3753	f	1	4	7	12	35	0	0	0	0	0	0	0	0	0	31.0316	22.9949	27.0133	36.6476	53.4857	0	42.199
60	50.6	m	2	8	6	8	7	19.5117	18.9844	19.248	29.6589	32.2003	30.9296	17.666	15.0293	16.3477	44.7085	19.0352	31.8719	34.0683	26.6943	30.9296	29.0131
61	52.3562	f	2.25	10	11	23.25	10	24.7852	25.3125	25.0488	85.0704	63.5245	74.2974	18.7207	20.0391	19.3799	62.9863	62.478	62.7322	77.0594	103.879	74.2974	67.2628
62	51.5534	f	9	14	13	36	36	36.9141	27.6856	32.2998	49.1457	53.538	51.3419	22.4121	25.8398	24.126	39.6707	37.268	38.4693	34.0485	32.1654	51.3419	36.9878
63	31.2356	m	4.25	9	12	25.25	180	10.2832	7.11914	8.70117	43.9798	52.1286	48.0542	7.38281	4.74609	6.06445	26.6467	30.8975	28.7721	30.8645	34.7827	48.0542	31.5944
64	55.137	f	1.75	10	4	15.75	5	13.4473	14.2383	13.8428	46.6232	41.2126	43.9179	12.6563	13.4473	13.0518	24.0591	21.9493	23.0042	58.6798	68.7613	43.9179	35.0475
66	32.3589	f	1	0	1	2	32a	0	0	0	0	0	0	0	0	0	0	0	0	0	0	0	0
mean	56.0649		2.57447	7.87234	7.6383	17.9149		21.5154	19.2452	20.3803	34.3373	32.9601	33.6487	22.7263	20.4402	21.5832	32.3818	31.5182	31.95	42.1186	42.7075	33.6487	39.2448
stdev	14.325		2.53985	3.35972	3.49176	7.86007		11.4228	10.6657	10.5836	18.4628	17.5064	17.7843	13.1056	12.1055	12.1656	17.5309	17.409	17.0302	24.4551	27.23	17.7843	22.1025
	idiopathic anosmic (8)
	Congenital anosmic (3)
Rest	post-viral (36)
